# Supplementary material for: An Overview of the Potential of Food-Based Carbon Dots for Biomedical Applications
Source: Int J Mol Sci. 2023 Nov 21;24(23):16579. doi: 10.3390/ijms242316579 (PMC10706188; doi:10.3390/ijms242316579)
Supplement: Supplementary file 1 [file ijms-24-16579-s001.zip]

Archive with 1 entries (1 files):
- ijms-2672132-supplementary.docx
